# Supplementary material for: Relationship between the Characteristics of Bread Wheat Grains, Storage Time and Germination
Source: Plants (Basel). 2021 Dec 23;11(1):35. doi: 10.3390/plants11010035 (PMC8747681; doi:10.3390/plants11010035)
Supplement: Supplementary file 1 [file plants-11-00035-s001.zip]

Archive with 6 entries (6 files):
- Supplementary File S1.xlsx
- Supplementary File S2.xlsx
- Supplementary File S3.pdf
- Supplementary File S4.xlsx
- Supplementary File S5.xlsx
- Supplementary File S6.xlsx
