# Supplementary material for: Relationship between the Characteristics of Bread Wheat Grains, Storage Time and Germination
Source: Plants (Basel). 2021 Dec 23;11(1):35. doi: 10.3390/plants11010035 (PMC8747681; doi:10.3390/plants11010035)
Supplement: Supplementary file 1 [file plants-11-00035-s001.zip › Supplementary File S1.xlsx]

## Sheet: Info
Supplementary file S1 for the paper
Relationship between the characteristics of bread wheat grains, storage time and germination
Afonnikov D.A., Komyshev E.G., Efimov V.M., Genaev M.A., Koval V.S., Gierke P.U., Börner A.
TABS description
RILs	List of recombinant inbred lines from the ITMI mapping popuation used in the analysis
Traits	List of seed traits and their description
TraitMeans	Trait means for the entire RIL dataset
	Characteristics grouped into size, shape and color (parameters for different color spaces)
	Color space components for mean intensities (m) and three dominant colors (dC_x) presented in columns

## Sheet: RILs
	RIL name
1	ITMI_001
2	ITMI_006
3	ITMI_007
4	ITMI_009
5	ITMI_010
6	ITMI_015
7	ITMI_016
8	ITMI_018
9	ITMI_019
10	ITMI_020
11	ITMI_022
12	ITMI_024
13	ITMI_025
14	ITMI_026
15	ITMI_028
16	ITMI_030
17	ITMI_032
18	ITMI_033
19	ITMI_038
20	ITMI_041
21	ITMI_042
22	ITMI_044
23	ITMI_045
24	ITMI_047
25	ITMI_050
26	ITMI_051
27	ITMI_055
28	ITMI_063
29	ITMI_064
30	ITMI_073
31	ITMI_075
32	ITMI_082
33	ITMI_084
34	ITMI_088
35	ITMI_091
36	ITMI_092
37	ITMI_100
38	ITMI_105
39	ITMI_106
40	ITMI_110
41	ITMI_112
42	ITMI_113
43	ITMI_114
44	Opata

## Sheet: Traits
Trait	Units	Range	Description
sL	mm	0-…	Seed length
sW	mm	0-…	Seed width
sA	mm^2	0-…	Seed area
sCi		0-1	Seed shape circularity
sRo		0-1	Seed shape roundness
sRu		1-…	Seed shape rugosity
sSo		0-1	Seed shape solidity
RGB_mR		0-255	Mean R component for seed pixels
RGB_mG		0-255	Mean G component for seed pixels
RGB_mB		0-255	Mean B component for seed pixels
RGB_dCR_1		0-255	R component for the seed 1st dominant color
RGB_dCG_1		0-255	G component for the seed 1st dominant color
RGB_dCB_1		0-255	B component for the seed 1st dominant color
RGB_dCR_2		0-255	R component for the seed 2nd dominant color
RGB_dCG_2		0-255	G component for the seed 2nd dominant color
RGB_dCB_2		0-255	B component for the seed 2nd dominant color
RGB_dCR_3		0-255	R component for the seed 3rd dominant color
RGB_dCG_3		0-255	G component for the seed 3rd dominant color
RGB_dCB_3		0-255	B component for the seed 3rd dominant color
HSV_mH		0-180	Mean H component for seed pixels
HSV_mS		0-255	Mean S component for seed pixels
HSV_mV		0-255	Mean V component for seed pixels
HSV_dCH_1		0-180	H component for the seed 1st dominant color
HSV_dCS_1		0-255	S component for the seed 1st dominant color
HSV_dCV_1		0-255	V component for the seed 1st dominant color
HSV_dCH_2		0-180	H component for the seed 2nd dominant color
HSV_dCS_2		0-255	S component for the seed 2nd dominant color
HSV_dCV_2		0-255	V component for the seed 2nd dominant color
HSV_dCH_3		0-180	H component for the seed 3rd dominant color
HSV_dCS_3		0-255	S component for the seed 3rd dominant color
HSV_dCV_3		0-255	V component for the seed 3rd dominant color
Lab_mL		0-255	Mean L* component for seed pixels
Lab_ma		0-255	Mean a* component for seed pixels
Lab_mb		0-255	Mean b* component for seed pixels
Lab_dCL_1		0-255	L* component for the seed 1st dominant color
Lab_dCa_1		0-255	a* component for the seed 1st dominant color
Lab_dCb_1		0-255	b* component for the seed 1st dominant color
Lab_dCL_2		0-255	L* component for the seed 2nd dominant color
Lab_dCa_2		0-255	a* component for the seed 2nd dominant color
Lab_dCb_2		0-255	b* component for the seed 2nd dominant color
Lab_dCL_3		0-255	L* component for the seed 3rd dominant color
Lab_dCa_3		0-255	a* component for the seed 3rd dominant color
Lab_dCb_3		0-255	b* component for the seed 3rd dominant color
YCrCb_mY		0-255	Mean Y component for seed pixels
YCrCb_mCr		0-255	Mean Cr component for seed pixels
YCrCb_mCb		0-255	Mean Cb component for seed pixels
YCrCb_dCY_1		0-255	Y component for the seed 1st dominant color
YCrCb_dCCr_1		0-255	Cr component for the seed 1st dominant color
YCrCb_dCCb_1		0-255	Cb component for the seed 1st dominant color
YCrCb_dCY_2		0-255	Y component for the seed 2nd dominant color
YCrCb_dCCr_2		0-255	Cr component for the seed 2nd dominant color
YCrCb_dCCb_2		0-255	Cb component for the seed 2nd dominant color
YCrCb_dCY_3		0-255	Y component for the seed 3rd dominant color
YCrCb_dCCr_3		0-255	Cr component for the seed 3rd dominant color
YCrCb_dCCb_3		0-255	Cb component for the seed 3rd dominant color

## Sheet: TraitMeans
Size	sL	sW	sA
mean	7.75134	3.73171	22.5798
Shape	sCi	sRo	sRu	sSo
mean	0.605784	0.480042	1.18241	0.971623
RGB	R	G	B
m	151.108	97.4998	53.2964
dC_1	121.172	74.2101	40.3006
dC_2	166.306	107.531	58.0473
dC_3	215.972	164.506	101.982
HSV	H	S	V
m	13.5019	165.58	151.599
dC_1	14.2698	146.197	122.415
dC_2	13.9371	161.149	156.118
dC_3	15.407	152.557	199.286
Lab	Lab_mL	Lab_ma	Lab_mb
m	117.643	145.337	161.521
dC_1	91.1147	144.373	155.758
dC_2	126.901	146.581	164.209
dC_3	176.817	141.443	168.447
YCrCb	YCrCb_mY	YCrCb_mCr	YCrCb_mCb
m	108.536	158.42	96.8686
dC_1	84.1269	154.167	103.268
dC_2	118.73	161.336	93.5502
dC_3	170.987	159.515	87.6069
