# Supplementary material for: Relationship between the Characteristics of Bread Wheat Grains, Storage Time and Germination
Source: Plants (Basel). 2021 Dec 23;11(1):35. doi: 10.3390/plants11010035 (PMC8747681; doi:10.3390/plants11010035)
Supplement: Supplementary file 1 [file plants-11-00035-s001.zip › Supplementary File S2.xlsx]

## Sheet: Info
Supplementary file S2 for the paper
Relationship between the characteristics of bread wheat grains, storage time and germination
Afonnikov D.A., Komyshev E.G., Efimov V.M., Genaev M.A., Koval V.S., Gierke P.U., Börner A.
Pearson correlation coefficients between seed traits for entyre seed sample
Lower part of the matrix: correlation coefficients;
Upper part of the matrix: p-values
Cell color from red (high values) to green (low values)

## Sheet: PearsonCorr
	sL	sW	sA	sCi	sRo	sRu	sSo	RGB_mR	RGB_mG	RGB_mB	RGB_dCR_1	RGB_dCG_1	RGB_dCB_1	RGB_dCR_2	RGB_dCG_2	RGB_dCB_2	RGB_dCR_3	RGB_dCG_3	RGB_dCB_3	HSV_mH	HSV_mS	HSV_mV	HSV_dCH_1	HSV_dCS_1	HSV_dCV_1	HSV_dCH_2	HSV_dCS_2	HSV_dCV_2	HSV_dCH_3	HSV_dCS_3	HSV_dCV_3	Lab_mL	Lab_ma	Lab_mb	Lab_dCL_1	Lab_dCa_1	Lab_dCb_1	Lab_dCL_2	Lab_dCa_2	Lab_dCb_2	Lab_dCL_3	Lab_dCa_3	Lab_dCb_3	YCrCb_mY	YCrCb_mCr	YCrCb_mCb	YCrCb_dCY_1	YCrCb_dCCr_1	YCrCb_dCCb_1
sL		1.768e-72	0	1.424e-21	1.5852e-254	1.5068e-08	7.7767e-09	1.1865e-109	3.4849e-66	1.5003e-45	4.3484e-141	1.1647e-116	3.8365e-90	2.2106e-137	3.8367e-86	8.9715e-37	4.2034e-29	2.6517e-05	0.52204	0.09087	5.1173e-35	2.608e-110	0.050216	7.0329e-44	5.2592e-08	3.4023e-07	4.9488e-30	5.237e-06	1.3498e-18	1.3908e-05	0.016111	2.0864e-86	2.6128e-07	9.8373e-73	1.2079e-128	2.3715e-06	4.5511e-72	2.3277e-114	1.1737e-06	7.8342e-79	1.2787e-15	1.7799e-27	0.074856	2.2627e-83	8.9266e-79	2.0317e-118	1.7267e-131	2.0266e-55	2.7175e-130
sW	0.29045		0	4.8387e-36	0	1.1042e-32	9.5907e-30	3.5728e-78	6.352e-55	2.4363e-33	1.9984e-109	1.2215e-75	2.7303e-39	4.0984e-129	5.4289e-107	2.5298e-47	1.8535e-72	5.9041e-36	5.056e-14	0.026596	1.8807e-06	2.9356e-79	1.6043e-05	0.021205	1.5122e-31	0.0020267	8.3849e-20	3.3113e-30	0.36046	1.1805e-06	7.0878e-21	6.388e-66	5.1007e-05	6.4896e-66	1.964e-88	5.6575e-21	1.7752e-98	2.7676e-118	0.0065686	1.9209e-84	3.3572e-52	2.8432e-24	3.1108e-05	2.7642e-64	9.1281e-51	1.9307e-47	2.3302e-92	5.9809e-72	1.188e-62
sA	0.8083	0.78939		0.70575	0.8804	3.9764e-18	1.2584e-24	6.8006e-111	1.1642e-73	7.6543e-50	2.6082e-153	9.2495e-118	5.6554e-79	1.7135e-156	1.8211e-116	1.1706e-53	2.686e-57	1.0597e-22	1.8495e-06	0.39047	1.0853e-19	5.6675e-112	0.014598	8.2567e-17	9.9428e-24	0.92671	1.598e-26	1.4421e-19	0.00049303	9.1913e-06	2.2635e-10	1.3346e-91	4.1383e-07	1.044e-79	6.0386e-134	6.1859e-16	2.9991e-102	4.8569e-141	4.8704e-05	1.5262e-93	7.6836e-41	1.6176e-29	0.0023923	6.9223e-89	4.0065e-73	3.6315e-79	1.0404e-138	9.2338e-78	6.5349e-97
sCi	-0.15633	0.20448	0.0062254		2.9944e-153	4.4166e-269	0	2.981e-119	2.4494e-95	5.9922e-69	1.7786e-94	1.0446e-89	8.5942e-63	3.3317e-100	1.4191e-81	1.3214e-36	4.0473e-11	0.044551	0.04855	9.3241e-08	8.2771e-37	1.8846e-121	1.3718e-06	8.9904e-48	1.1314e-19	0.0052269	3.5706e-20	0.0072901	3.4191e-14	0.14253	0.35597	3.1635e-109	0.64324	1.3609e-78	3.4677e-86	0.071977	5.6406e-53	2.6199e-88	0.39973	4.2848e-56	2.1778e-06	1.8065e-16	0.0057982	1.8757e-107	1.6511e-50	2.5337e-88	2.9895e-91	3.3587e-29	1.6838e-81
sRo	-0.5203	0.59478	0.0024808	0.41503		6.2424e-28	3.4737e-28	6.3412e-34	1.5128e-24	7.5695e-11	7.2945e-34	2.3934e-21	3.9511e-06	1.2066e-62	3.1718e-53	1.1875e-17	2.7018e-46	5.9224e-17	0.0003795	0.027891	0.024511	1.2008e-34	7.2303e-12	0.38326	1.6441e-11	0.16585	1.1534e-11	2.3653e-17	0.072388	1.926e-08	1.0165e-21	1.6187e-28	0.28445	2.7614e-37	1.9779e-24	2.0625e-07	4.7467e-43	7.4427e-53	0.6738	2.9019e-48	1.0105e-22	1.5723e-11	1.9781e-08	5.8334e-28	1.5352e-21	6.2245e-36	5.245e-25	5.237e-25	2.6893e-39
sRu	0.093132	0.19443	0.14238	-0.5328	0.17917		1.9883e-192	2.9648e-19	1.9284e-05	0.83166	6.7577e-39	2.6426e-14	0.034317	4.0717e-63	1.2076e-33	5.4553e-07	9.7815e-48	4.5189e-11	0.18154	1.5949e-11	0.51585	3.6186e-19	1.4474e-61	0.01283	0.041144	0.00063223	6.6429e-20	2.5001e-19	0.80634	2.3686e-28	1.8276e-25	6.2805e-10	3.5056e-08	5.0181e-28	1.8077e-21	3.2058e-16	8.0812e-51	4.4262e-40	0.00030461	2.554e-48	4.4253e-15	9.2489e-19	0.002593	3.6969e-09	1.7101e-35	8.963e-70	1.0149e-20	7.5734e-43	1.3338e-88
sSo	0.094973	0.18515	0.16771	0.80078	0.18002	-0.46024		5.9981e-140	1.2554e-97	1.3458e-71	2.9086e-106	4.4228e-100	4.8544e-87	6.45e-120	4.1462e-75	3.3917e-30	2.1991e-12	0.070979	0.027294	0.0041964	1.6444e-36	3.9735e-143	1.7007e-05	9.3625e-57	1.0074e-09	7.0981e-06	1.0211e-15	0.0075582	1.524e-18	0.55023	0.5663	7.6602e-119	9.2921e-06	2.8983e-90	1.7887e-99	0.021945	5.7143e-43	8.459e-97	7.7591e-09	2.0434e-75	1.864e-07	4.5688e-15	0.0040243	3.8371e-116	1.1737e-80	1.6094e-93	1.8468e-103	2.1514e-31	2.8498e-77
RGB_mR	-0.35482	-0.30141	-0.35672	-0.36921	-0.1982	-0.14709	-0.39796		0	0	0	0	0	0	8.4931E-317	1.1557e-96	0.004994	4.5949e-94	7.2295e-251	7.1223e-56	1.7626E-316	0	0.013534	8.0542e-179	3.8879e-05	1.2518e-45	1.4118e-67	0.00052187	2.7934e-113	0.39356	1.0212e-14	0	0.022314	0	0	1.0657e-22	9.7618e-112	0	0.28204	5.5364e-305	5.5086e-13	0.68773	3.9986e-129	0	0	0	0	5.1108e-29	0
RGB_mG	-0.27774	-0.25315	-0.29276	-0.33185	-0.16742	-0.070366	-0.33566	0.91607		0	8.5695e-186	0	0	1.2464e-238	0	1.6527e-218	0.24134	1.0491e-76	1.1425e-228	5.2442e-306	0	0	0.011345	7.6991e-113	0.77153	4.2869e-12	2.169e-47	0.037615	1.5992e-17	1.0126e-06	7.6724e-36	0	1.3144e-161	0	0	1.3672e-173	6.9841e-38	0	3.8269e-134	3.7831e-120	3.4401e-08	0.03725	9.0794e-165	0	2.6374e-61	0	0	1.0345e-08	2.1783e-260
RGB_mB	-0.23041	-0.19643	-0.24112	-0.2834	-0.10701	-0.0035048	-0.28871	0.7693	0.89809		2.9748e-148	0	0	3.6425e-130	0	0	0.0060957	1.9467e-59	2.6666e-118	5.3303e-138	0	0	0.0030158	1.1087e-57	0.327	7.2248e-12	3.2659e-52	0.0006781	5.4372e-07	8.9138e-38	1.7757e-34	0	2.6354e-179	1.26e-97	1.5552e-296	5.391e-98	0.20113	0	1.1977e-184	0.037111	2.3111e-06	0.0028904	2.1391e-27	0	1.4634e-06	7.8846e-199	0	1.6773e-08	4.2806e-96
RGB_dCR_1	-0.39946	-0.35447	-0.4151	-0.3304	-0.19802	-0.21263	-0.34955	0.58349	0.45305	0.40873		0	0	0	0	5.7606e-197	2.7073e-19	0.32503	1.2393e-06	1.3856e-12	1.9263e-157	0	3.2336e-07	5.9427e-185	2.8781e-98	2.549e-43	3.6147e-108	4.4926e-05	1.143e-102	1.0347e-24	5.4679e-05	4.7962e-260	7.3048e-13	1.3404e-168	0	2.6691e-81	0	0	0.090816	7.7417e-156	0.0024028	3.108e-94	8.5621e-10	1.7278e-245	7.0509e-214	0	0	0	0
RGB_dCG_1	-0.3654	-0.29659	-0.36702	-0.32225	-0.15546	-0.12506	-0.33968	0.65935	0.68656	0.62021	0.87097		0	0	0	4.8583e-300	2.8259e-13	0.00023621	2.602e-37	3.6228e-86	0	0	1.2366e-05	6.891e-198	5.6261e-27	3.304e-16	4.1141e-81	0.28891	7.7647e-40	4.4378e-18	0.23606	0	1.2177e-73	4.5711e-216	0	4.8375e-29	0	0	1.0885e-84	1.7576e-119	0.47148	3.7232e-56	1.1675e-11	0	2.3027e-44	0	0	3.1935e-63	0
RGB_dCB_1	-0.323	-0.21372	-0.30291	-0.2706	-0.075964	-0.034883	-0.31758	0.61134	0.6731	0.7707	0.72402	0.89039		4.1058e-236	0	0	0.0020558	3.4547e-10	7.5462e-31	6.6823e-36	0	0	0.71194	4.4044e-142	8.7623e-08	1.2775e-20	8.1262e-74	0.12605	1.1203e-30	2.7594e-34	0.0096194	0	9.744e-79	4.4017e-50	0	2.5337e-38	1.8803e-58	0	3.1155e-87	5.0023e-13	0.38492	8.7314e-29	0.71768	0	8.7843e-13	5.8261e-207	0	2.4878e-15	4.3142e-240
RGB_dCR_2	-0.39455	-0.38327	-0.41904	-0.33988	-0.27029	-0.27129	-0.37018	0.65297	0.50604	0.38473	0.69564	0.61718	0.50371		0	4.5922e-256	1.0208e-273	6.4658e-68	2.2009e-06	6.3e-05	1.3098e-129	0	3.487e-30	2.8387e-153	1.1312e-05	3.7769e-37	1.0823e-143	1.4146e-15	1.7397e-78	5.4301e-35	1.2089e-08	9.8813E-324	1.9792e-10	1.5917E-310	2.327E-321	2.784e-08	8.1198e-197	0	6.12e-18	0	1.5176e-48	8.0458e-128	9.7669e-07	1.072E-313	6.9028e-293	0	0	7.4046e-140	0
RGB_dCG_2	-0.31598	-0.35069	-0.36511	-0.30773	-0.2492	-0.19736	-0.29557	0.57041	0.64543	0.59968	0.6114	0.71474	0.63633	0.8346		0	5.9204e-241	3.7422e-100	4.0559e-14	1.1708e-87	0	1.8725E-321	6.6766e-10	3.8845e-85	0.035632	0.00033353	1.2891e-128	1.2687e-11	0.52932	9.858e-97	8.8957e-34	0	1.2078e-153	8.5825e-128	0	1.4854e-38	1.1404e-102	0	5.3865e-152	7.4724e-139	1.1752e-69	7.2635e-195	1.7662e-09	0	1.0101e-06	0	0	9.751e-13	0
RGB_dCB_2	-0.2066	-0.2349	-0.25022	-0.20611	-0.14034	-0.082456	-0.18661	0.33406	0.48694	0.69453	0.46506	0.55774	0.67957	0.52165	0.81798		1.242e-94	4.577e-78	1.4014e-42	9.1248e-21	0	2.3847e-98	6.502e-25	4.0133e-17	7.4287e-05	0.040813	7.4254e-97	8.4774e-11	1.3177e-08	6.9022e-181	3.4281e-30	2.7076e-180	2.6304e-197	6.9559e-09	1.6045e-204	6.2445e-11	5.363e-06	0	5.5814e-275	7.3982e-15	1.6815e-49	2.4029e-139	3.8882e-29	3.5724e-193	2.2676e-38	3.097e-48	3.2948e-227	7.2549e-05	1.0215e-80
RGB_dCR_3	-0.18306	-0.29041	-0.25856	-0.10854	-0.23231	-0.23593	-0.11538	0.046264	0.019316	-0.045196	0.14725	0.11997	0.050784	0.53667	0.50816	0.33067		0	3.7814e-305	0.002941	4.8043e-10	0.00084778	2.8221e-40	3.1343e-06	5.3633e-32	0.014268	7.2256e-44	4.3751e-14	7.0378e-38	2.7502e-145	2.2028e-129	0.12944	6.4985e-06	4.0215e-07	5.4535e-05	0.009603	4.9991e-08	1.098e-125	0.12223	2.9509e-99	0	9.8459e-296	0.00011075	0.10453	0.019121	1.2723e-89	2.1401e-06	0.0017403	5.0878e-99
RGB_dCG_3	-0.069191	-0.20423	-0.16063	-0.033113	-0.1373	-0.10827	-0.029764	-0.32971	-0.29863	-0.26332	0.016226	-0.060566	-0.10322	0.2813	0.3398	0.3012	0.80301		0	6.5835e-17	0.0010454	3.3439e-90	1.1188e-16	0.00030032	1.0315e-07	1.2019e-21	1.7522e-36	2.764e-19	4.241e-93	3.4232e-132	8.098e-15	9.464e-88	5.3389e-09	9.8073e-70	3.2391e-12	3.209e-08	0.63158	7.5898e-12	2.4932e-07	0.016537	0	0	4.9277e-120	6.5067e-85	3.7108e-54	2.2065e-05	1.5829e-09	0.0001904	0.00089851
RGB_dCB_3	0.010555	-0.12368	-0.078513	0.032514	-0.058547	-0.022026	0.036381	-0.51708	-0.49673	-0.36782	-0.079826	-0.20814	-0.18869	0.077936	0.12415	0.22266	0.56166	0.92511		3.3693e-77	3.3508e-21	5.8122e-247	1.8594e-10	1.1358e-17	0.71543	3.3421e-36	1.4174e-21	4.9784e-17	8.2278e-63	1.9382e-83	0.0036742	2.8091e-246	0.12025	5.0023e-245	2.7385e-48	2.359e-43	2.7081e-11	2.5945e-10	0.86292	1.477e-30	0	0	0	1.2395e-239	9.5029e-89	6.6771e-91	2.8373e-43	4.2155e-08	1.0667e-20
HSV_mH	0.027873	-0.036548	-0.014158	-0.087865	-0.036242	0.11077	-0.047179	0.25533	0.56232	0.39537	-0.11643	0.31603	0.20407	-0.065901	0.31867	0.15318	-0.049003	-0.13709	-0.29956		8.8278e-102	5.0044e-56	2.1609e-105	0.00068576	8.7461e-33	3.1578e-35	6.575e-07	1.5533e-08	2.1617e-76	0.00012081	3.1905e-26	8.1607e-180	0	7.7608e-94	1.0345e-15	0	0.001122	1.2072e-36	0	2.4121e-07	0.0013214	0.023472	1.6037e-248	4.3427e-185	2.5323e-162	2.5613e-18	1.5492e-20	0	0.35324
HSV_mS	0.20147	0.078457	0.14888	0.2067	0.037069	0.010713	0.20584	-0.57018	-0.74249	-0.92085	-0.42021	-0.64514	-0.83333	-0.38396	-0.66144	-0.82586	-0.10237	0.054008	0.15489	-0.34243		4.5158E-321	1.0019e-10	1.351e-38	0.16206	7.0286e-07	4.5094e-74	4.7652e-07	0.028645	3.3862e-117	1.4359e-51	0	5.4564e-283	1.1412e-08	1.1858E-322	3.738e-106	0.31665	0	2.1856e-289	9.2223e-06	8.1437e-07	4.2001e-40	0.033819	0	2.6755e-14	3.8126e-112	0	3.2265e-12	1.6866e-83
HSV_mV	-0.35583	-0.30344	-0.35837	-0.37241	-0.20037	-0.14673	-0.40213	0.99962	0.91576	0.76947	0.58614	0.66209	0.61408	0.65655	0.57384	0.33685	0.054974	-0.32311	-0.5136	0.25568	-0.57356		0.0098775	1.0299e-179	9.1762e-05	2.3648e-46	8.059e-68	0.00045148	1.6141e-110	0.24012	6.2459e-16	0	0.018263	0	0	8.9212e-23	7.1536e-113	0	0.27846	0	2.8817e-11	0.39827	1.4489e-130	0	0	0	0	2.0776e-29	0
HSV_dCH_1	0.032277	0.071036	0.040251	-0.079495	0.11263	0.26797	-0.070824	-0.040698	0.041727	-0.048876	-0.084092	0.071976	-0.006088	-0.18657	-0.10153	-0.16873	-0.21644	-0.13607	-0.10478	0.34818	0.10632	-0.042521		0	7.5244e-77	2.0645e-20	8.5548e-111	0	4.6995e-50	7.2867e-249	9.0963e-210	0.65277	5.2254e-27	4.8559e-08	0.66343	4.7115e-68	0.37234	2.6124e-14	5.5876e-17	0.74996	9.5555e-22	2.012e-24	2.5342e-14	0.77443	1.3259e-16	3.1763e-12	0.5015	2.2681e-43	3.1725e-17
HSV_dCS_1	0.22609	0.03798	0.13666	0.23602	-0.014375	-0.041012	0.25733	-0.4453	-0.35968	-0.25942	-0.45213	-0.46603	-0.40077	-0.41506	-0.31419	-0.13804	-0.07675	0.059551	0.14042	-0.055936	0.21178	-0.44631	-0.69338		3.1873e-104	3.4764e-157	3.937e-05	0	8.1001e-248	3.284e-81	9.8967e-135	2.9031e-143	4.7674e-06	5.3762e-155	7.4619e-195	0.33936	7.7668e-95	1.7268e-119	1.5937e-08	4.7146e-130	0.83112	4.621e-07	3.8733e-11	2.648e-137	1.4577e-120	2.9277e-191	1.1263e-197	3.0985e-39	3.236e-179
HSV_dCV_1	-0.089552	-0.19089	-0.16445	-0.1488	-0.1107	-0.03366	-0.10046	0.067754	-0.0047877	0.01616	0.33671	0.17594	0.08805	0.072294	0.034632	0.065257	-0.1923	-0.087565	-0.006011	-0.19474	0.02305	0.064424	0.2989	-0.34633		2.3519e-06	1.796e-06	7.5224e-15	1.7916e-68	1.4304e-21	2.2868e-73	0.078866	3.6028e-26	0.0552	3.9354e-51	3.5881e-117	5.4554e-124	0.00039316	0.00025798	0.98753	1.2454e-09	2.91e-05	1.5033e-52	0.14669	2.2456e-22	2.1549e-06	5.5707e-51	1.6005e-163	1.9886e-44
HSV_dCH_2	0.083934	-0.050853	0.0015167	0.046021	-0.022844	0.056301	0.073941	-0.23061	-0.11385	-0.11263	-0.22462	-0.13396	-0.1526	-0.20768	-0.059103	-0.033715	-0.040386	0.15662	0.20495	0.20209	0.081653	-0.23245	-0.15178	0.41989	-0.077714		0	0	0.14602	3.3352e-30	5.271e-53	1.4425e-23	3.5057e-48	2.1197e-23	1.3447e-28	2.8336e-27	1.8237e-16	3.5546e-15	8.8805e-45	5.3785e-18	5.3342e-11	1.1043e-17	6.1431e-24	1.9065e-22	2.3792e-88	1.2822e-45	2.3305e-26	1.2402e-44	8.8627e-43
HSV_dCS_2	0.18608	0.14933	0.17438	0.15082	0.11154	0.14974	0.13173	-0.28061	-0.23507	-0.24681	-0.35252	-0.30688	-0.29307	-0.40287	-0.38258	-0.33438	-0.22606	-0.20576	-0.15634	0.081865	0.29356	-0.28111	0.35657	-0.067706	-0.07861	-0.68777		0	1.9484e-75	0.42334	1.2851e-29	1.0033e-58	0.8065	5.4717e-21	1.1919e-87	4.6699e-07	2.0474e-41	1.4597e-131	0.061879	2.237e-36	2.2847e-47	1.4112e-126	6.474e-40	2.058e-58	1.0161e-28	1.6804e-110	1.8109e-92	1.3029e-44	1.1243e-137
HSV_dCV_2	-0.074997	-0.18664	-0.14837	-0.04422	-0.13904	-0.1474	-0.044021	0.057154	0.034269	0.055987	0.067204	0.017484	0.02522	0.13107	0.11131	0.10673	0.12399	0.14722	0.13763	-0.093046	-0.082882	0.057791	-0.66201	0.57603	-0.12767	0.72677	-0.77738		1.2387e-06	5.1034e-43	1.2385e-18	0.0056117	0.20994	0.75792	0.014802	1.3556e-06	0.023671	5.5529e-16	0.34428	2.8297e-05	1.4492e-27	3.6195e-51	9.4402e-30	0.0049269	0.0019147	6.1885e-11	0.0074447	6.6779e-09	9.6374e-14
HSV_dCH_3	0.14436	-0.015077	0.057405	0.12451	-0.029617	0.004042	0.14414	-0.36035	-0.13978	-0.082467	-0.34385	-0.21523	-0.18815	-0.30199	-0.010371	0.093508	0.20976	0.32807	0.27064	0.29803	-0.036069	-0.35615	-0.24163	0.51437	-0.28244	0.023966	0.2962	0.079828		0	0	1.5257e-46	1.6816e-211	8.7369e-102	3.2603e-58	6.3934e-52	1.1939e-54	1.1475e-11	7.5563e-198	1.7889e-69	1.062e-94	2.7503e-55	0.15586	7.283e-42	0	1.825e-96	1.0254e-57	3.2612e-102	3.0275e-85
HSV_dCS_3	0.071553	0.079984	0.073032	0.024175	0.092439	0.18058	0.0098499	-0.014066	-0.080481	-0.20947	-0.16801	-0.14217	-0.19929	-0.20139	-0.33418	-0.44762	-0.40493	-0.38752	-0.31113	0.063324	0.36619	-0.019366	0.5153	-0.30706	0.15632	0.18663	0.0132	-0.22382	-0.71697		0	0.000231	3.717e-40	3.2419e-30	7.2172e-23	0.00014916	0.0062421	1.8002e-74	1.5844e-53	1.4437e-05	1.5837e-164	5.123e-201	4.9955e-38	2.6739e-05	6.8615e-28	2.7003e-09	1.9035e-22	1.5524e-10	9.3852e-31
HSV_dCV_3	-0.039661	-0.15361	-0.10429	-0.015219	-0.1569	-0.17069	-0.0094557	0.12704	0.20389	0.19986	-0.06645	0.019535	0.042671	0.093749	0.19776	0.18659	0.38365	0.12752	-0.047867	0.17334	-0.24528	0.13271	-0.47825	0.39098	-0.29219	-0.24868	0.18474	0.14451	0.71073	-0.75631		2.7223e-26	3.1955e-59	0.00033185	0.99082	4.2931e-36	5.1086e-08	6.3031e-36	4.3355e-48	0.013677	4.081e-63	5.1087e-10	1.6238e-90	1.8523e-28	1.5271e-10	7.9513e-24	0.80109	5.33e-24	1.0233e-08
Lab_mL	-0.31645	-0.27719	-0.32552	-0.35416	-0.18113	-0.10168	-0.36861	0.96764	0.98675	0.87236	0.5251	0.69969	0.67658	0.57546	0.63158	0.44696	0.024997	-0.31883	-0.51298	0.44642	-0.70152	0.96752	0.0074182	-0.40231	0.028968	-0.16385	-0.26175	0.045642	-0.23293	-0.06066	0.17358		7.3007e-67	0	0	2.4461e-95	1.3989e-65	0	1.2083e-54	3.4289e-179	1.1677e-10	0.10568	2.8729e-147	0	1.1343e-152	0	0	0.19176	0
Lab_ma	-0.08475	-0.066717	-0.083324	-0.0076366	-0.017647	-0.090728	-0.072994	-0.037661	-0.42527	-0.44585	0.11787	-0.29272	-0.30247	0.10462	-0.41552	-0.46542	-0.074249	-0.096005	0.025614	-0.85366	0.54427	-0.038901	-0.17605	-0.075321	0.17316	-0.23704	0.0040386	0.020669	-0.48	0.21611	-0.26285	-0.27914		1.036e-05	2.4455e-13	0	1.4444e-27	3.0033e-44	0	2.0756e-39	3.7386e-15	6.9817e-26	1.2754e-50	1.9896e-75	0	0.00018615	1.8136e-17	0	1.7685e-12
Lab_mb	-0.29095	-0.27718	-0.30428	-0.30219	-0.20807	-0.17949	-0.32321	0.82987	0.69297	0.33565	0.43357	0.48454	0.2417	0.56573	0.38143	-0.09528	0.083414	-0.28499	-0.51186	0.32932	-0.093909	0.82883	0.089784	-0.4172	0.031604	-0.16324	-0.15406	0.0050818	-0.34244	0.18667	0.059124	0.75223	0.072608		1.523e-185	8.3753e-30	9.5299e-216	1.0088e-228	6.6683e-16	0	2.1339e-13	0.0059143	6.5042e-298	0	0	0	1.1402e-196	4.9487e-21	0
Lab_dCL_1	-0.38262	-0.32003	-0.38991	-0.31606	-0.167	-0.15593	-0.33869	0.63572	0.59883	0.55502	0.89621	0.92491	0.8262	0.57377	0.59516	0.47292	0.06646	-0.11449	-0.2373	0.1317	-0.57472	0.63886	0.007175	-0.46282	0.24423	-0.18139	-0.31865	0.040168	-0.26061	-0.16126	0.00018976	0.63712	-0.12028	0.45278		0.00077344	0	0	6.2003e-25	6.1915e-174	5.012e-11	6.5118e-92	0.14443	0	5.2818e-96	0	0	1.7755e-193	0
Lab_dCa_1	-0.077687	-0.154	-0.13272	-0.02966	-0.085475	-0.13402	-0.037765	-0.16062	-0.43936	-0.33626	0.30722	-0.18286	-0.21101	0.09139	-0.21167	-0.10748	-0.042681	0.090983	0.22471	-0.84609	0.34938	-0.16091	-0.28158	0.015752	0.36615	-0.17695	-0.082946	0.079534	-0.24612	-0.062469	-0.20463	-0.33185	0.75664	-0.18534	0.055392		1.9814e-144	2.1741e-06	0	0.49802	2.3166e-05	4.8109e-22	1.7071e-218	1.1624e-100	1.2634e-164	0.0010964	0.49896	0	2.0722e-28
Lab_dCb_1	-0.28964	-0.33706	-0.34318	-0.24861	-0.22391	-0.24348	-0.22369	0.35801	0.20977	0.021075	0.77931	0.59518	0.26114	0.4649	0.34386	0.074915	0.0897	-0.0079058	-0.10951	-0.053679	0.016509	0.35973	0.014708	-0.33101	0.37605	-0.13512	-0.21954	0.03729	-0.25252	-0.045068	-0.089637	0.27648	0.17795	0.48422	0.73676	0.40382		7.7042e-224	1.0835e-07	7.7478E-313	2.6871e-17	8.4066e-100	0.31318	5.0313e-57	9.6866e-181	0	0	0	0
Lab_dCL_2	-0.36197	-0.36779	-0.3994	-0.31981	-0.24833	-0.21591	-0.33429	0.68459	0.67874	0.61279	0.60829	0.66763	0.61267	0.74883	0.78613	0.59819	0.37846	0.11252	-0.10394	0.20623	-0.62172	0.68899	-0.12508	-0.36956	0.058394	-0.12921	-0.38666	0.13294	-0.11155	-0.29434	0.20414	0.69798	-0.22705	0.49679	0.7436	-0.077976	0.49212		4.4372e-38	0	1.6567e-182	1.5405e-263	5.1889e-12	0	3.4487e-74	0	0	1.5697e-46	0
Lab_dCa_2	-0.080003	-0.044791	-0.066895	-0.013884	-0.0069402	-0.059491	-0.094979	-0.017735	-0.39018	-0.45179	0.027877	-0.31339	-0.31792	0.14158	-0.41346	-0.53772	-0.025478	-0.084894	0.0028468	-0.75422	0.5494	-0.017868	-0.13741	-0.092974	0.060195	-0.22842	0.030778	0.015592	-0.46599	0.24991	-0.23681	-0.25251	0.94488	0.13258	-0.16881	0.59546	0.087418	-0.21033		2.3157e-93	1.7375e-10	1.5222e-29	3.9224e-19	7.0827e-62	0	1.392e-08	4.3578e-31	9.4456e-194	1.9235e-07
Lab_dCb_2	-0.30264	-0.31294	-0.32883	-0.25583	-0.23724	-0.23738	-0.29616	0.56154	0.37052	0.034359	0.41824	0.36955	0.11871	0.68115	0.39651	-0.12771	0.33833	0.039504	-0.18776	0.084996	0.07302	0.56453	-0.0052545	-0.38457	-0.00025766	-0.14182	-0.20545	0.068949	-0.28446	0.071418	0.040636	0.44572	0.21405	0.79904	0.43975	0.011172	0.56747	0.63329	0.32852		5.5338e-61	4.5131e-68	4.2084e-93	2.9738e-164	0	0	2.2834e-132	6.6086e-68	0
Lab_dCL_3	-0.13128	-0.24678	-0.21799	-0.077971	-0.16071	-0.12876	-0.085783	-0.11849	-0.090783	-0.077773	0.050015	0.011872	-0.014325	0.23794	0.28483	0.24029	0.71876	0.72902	0.5868	-0.05291	-0.081182	-0.10936	-0.157	0.0035163	-0.099901	0.10787	-0.23501	0.17794	0.33078	-0.42876	0.27129	-0.10594	-0.12911	-0.12058	0.10802	0.069691	0.1388	0.44942	-0.10495	0.26671		0	3.5252e-55	7.7396e-10	1.5221e-18	9.0324e-08	0.0046668	9.8298e-07	1.3896e-26
Lab_dCa_3	0.17764	0.16643	0.18441	0.13514	0.1108	0.14504	0.1287	-0.006627	-0.034334	-0.04909	-0.32999	-0.25597	-0.18201	-0.38147	-0.46284	-0.39716	-0.5544	-0.70686	-0.59756	0.037343	0.21597	-0.013927	0.16697	0.082979	-0.068844	-0.14048	0.37972	-0.24432	-0.25399	0.4693	-0.10222	-0.026671	0.17216	0.045359	-0.32605	-0.15814	-0.33922	-0.5281	0.1845	-0.28162	-0.84861		7.8796e-192	0.080906	3.2161e-09	5.2688e-43	1.6336e-71	2.0783e-64	5.3308e-126
Lab_dCb_3	-0.029364	-0.068594	-0.050036	-0.045466	-0.092363	-0.049635	-0.047397	0.38329	0.42905	0.17737	-0.10088	0.11151	0.0059614	0.080598	0.09898	-0.18317	0.063673	-0.37035	-0.62752	0.51499	-0.03498	0.38528	0.12515	-0.10864	-0.24761	-0.16521	0.21545	-0.18517	0.023396	0.21018	0.32365	0.40748	-0.24301	0.5561	0.02406	-0.48693	-0.016628	0.1134	-0.14659	0.32808	-0.25374	0.4596		7.3367e-145	2.7778e-18	4.0865e-116	0.023208	1.6617e-102	8.2377e-16
YCrCb_mY	-0.31101	-0.27377	-0.32082	-0.35141	-0.17927	-0.097003	-0.36463	0.96233	0.98987	0.88322	0.51228	0.69209	0.67699	0.56811	0.63508	0.46104	0.02676	-0.31379	-0.50696	0.45228	-0.71349	0.96203	0.0047251	-0.39444	0.023926	-0.15967	-0.26105	0.046335	-0.22075	-0.069159	0.18093	0.99933	-0.29618	0.73717	0.62716	-0.34062	0.25794	0.69707	-0.26864	0.42844	-0.10114	-0.028773	0.40438		1.7496e-137	0	0	0.67999	0
YCrCb_mCr	-0.30254	-0.24336	-0.29171	-0.24274	-0.15621	-0.20287	-0.30604	0.62901	0.2674	0.079283	0.48237	0.22735	0.11745	0.55216	0.080489	-0.21115	0.038619	-0.25138	-0.32058	-0.42613	0.12503	0.62815	-0.13574	-0.37112	0.1594	-0.31988	-0.1818	0.051131	-0.5956	0.17903	-0.10527	0.41431	0.7293	0.69617	0.33296	0.42888	0.44745	0.29379	0.71769	0.65391	-0.14414	0.097379	0.14304	0.39468		0	6.5317e-94	0	0
YCrCb_mCb	0.36799	0.23519	0.30327	0.31983	0.20416	0.28507	0.32879	-0.87006	-0.71754	-0.46702	-0.67209	-0.66364	-0.47541	-0.81143	-0.63752	-0.23717	-0.3221	0.069871	0.32432	-0.14319	0.35863	-0.87197	0.11454	0.45899	-0.078006	0.23058	0.35612	-0.1075	0.33373	0.097848	-0.1648	-0.78952	-0.061558	-0.87487	-0.65802	0.053786	-0.57653	-0.73074	-0.093354	-0.79235	-0.08796	0.22379	-0.36459	-0.77723	-0.69398		0	5.2087e-99	0
YCrCb_dCY_1	-0.38656	-0.32681	-0.39632	-0.32492	-0.16907	-0.153	-0.34512	0.655	0.62496	0.58022	0.89931	0.9388	0.84197	0.58853	0.61976	0.49535	0.078029	-0.09927	-0.2245	0.15227	-0.59326	0.65803	0.011082	-0.4658	0.24387	-0.17382	-0.327	0.044105	-0.2595	-0.15967	0.0041539	0.66063	-0.13955	0.46475	0.95301	0.011147	0.67408	0.68019	-0.18945	0.38776	0.046622	-0.28854	0.037414	0.65149	0.32945	-0.66628		1.8156e-209	0
YCrCb_dCCr_1	-0.25429	-0.2894	-0.30063	-0.18338	-0.16907	-0.22337	-0.19041	0.18278	-0.094183	-0.09283	0.69043	0.27152	0.12994	0.39784	0.11722	0.06535	0.051594	0.061465	0.090195	-0.63063	0.1145	0.18406	-0.22475	-0.21357	0.42756	-0.22805	-0.22799	0.095392	-0.34312	-0.10523	-0.16544	0.021521	0.6143	0.15423	0.46136	0.85384	0.72035	0.2329	0.46165	0.28128	0.080577	-0.27403	-0.34359	0.0068007	0.58324	-0.33793	0.47795		0
YCrCb_dCCb_1	0.38491	0.2703	0.33447	0.30759	0.21374	0.32032	0.2997	-0.69115	-0.5254	-0.33311	-0.8535	-0.74655	-0.50738	-0.79776	-0.63941	-0.30615	-0.33795	-0.054707	0.15291	0.015305	0.31124	-0.69449	0.13849	0.44575	-0.22751	0.22319	0.39494	-0.1223	0.31438	0.18839	-0.094213	-0.60441	-0.11587	-0.68729	-0.79009	-0.18077	-0.80239	-0.71574	-0.085688	-0.70731	-0.17459	0.37891	-0.13216	-0.58934	-0.6153	0.90556	-0.80878	-0.61199
YCrCb_dCY_2	-0.3575	-0.37794	-0.4047	-0.31033	-0.24817	-0.21708	-0.31992	0.64065	0.64422	0.59309	0.59782	0.64822	0.59621	0.75764	0.81317	0.641	0.40399	0.17243	-0.033051	0.19184	-0.61239	0.6447	-0.13468	-0.34479	0.068647	-0.11469	-0.38821	0.13619	-0.092677	-0.30304	0.20155	0.65873	-0.23888	0.44768	0.64296	-0.08906	0.40306	0.83455	-0.23425	0.49297	0.31771	-0.44503	0.10713	0.65938	0.25273	-0.69002	0.73239	0.29573	-0.72403
YCrCb_dCCr_2	-0.25504	-0.21747	-0.25169	-0.17017	-0.14193	-0.19387	-0.24631	0.34927	-0.014744	-0.18852	0.32827	0.053405	-0.046618	0.5511	0.021989	-0.2975	0.20468	-0.012488	-0.072813	-0.53186	0.29323	0.3509	-0.15795	-0.29359	0.071397	-0.26759	-0.15358	0.072456	-0.50653	0.14489	-0.11624	0.12586	0.76785	0.49346	0.16735	0.44431	0.34637	0.22394	0.84302	0.69198	0.039709	-0.024727	0.034208	0.10724	0.86694	-0.5329	0.18789	0.54862	-0.51122
YCrCb_dCCb_2	0.3723	0.25962	0.31916	0.29568	0.22178	0.31714	0.31061	-0.72963	-0.55254	-0.31083	-0.6661	-0.60486	-0.40576	-0.86879	-0.65266	-0.22934	-0.44843	-0.099729	0.15248	-0.025299	0.2665	-0.73322	0.15881	0.43677	-0.073822	0.21543	0.37959	-0.13637	0.30351	0.14829	-0.15221	-0.63132	-0.12802	-0.77267	-0.62195	-0.040212	-0.60066	-0.74129	-0.17526	-0.84546	-0.22555	0.34879	-0.2611	-0.61796	-0.66605	0.95222	-0.6501	-0.42651	0.92475
YCrCb_dCY_3	-0.11003	-0.23272	-0.20087	-0.042169	-0.14042	-0.12381	-0.048217	-0.21424	-0.19217	-0.16377	0.010159	-0.049841	-0.072306	0.20534	0.24589	0.22091	0.69892	0.77767	0.67635	-0.10924	-0.0088717	-0.20653	-0.14945	0.034583	-0.080877	0.12446	-0.21159	0.167	0.32331	-0.40172	0.21403	-0.20688	-0.088788	-0.19915	-0.023028	0.08507	0.042051	0.22512	-0.074698	0.11436	0.79196	-0.70095	-0.28241	-0.20204	-0.17784	-0.0031671	0.053446	0.14085	-0.14226
YCrCb_dCCr_3	0.11571	0.10084	0.11944	0.069176	0.040562	0.088452	0.063452	0.19625	0.20436	0.12826	-0.24366	-0.098981	-0.05748	-0.24253	-0.27485	-0.29507	-0.37786	-0.70239	-0.73181	0.22862	0.047259	0.19268	0.13282	0.021963	-0.1533	-0.18534	0.33908	-0.22857	-0.16469	0.36298	0.099626	0.20017	0.0027808	0.2394	-0.13996	-0.28988	-0.21836	-0.20621	0.041954	-0.050544	-0.58607	0.79862	0.65923	0.19895	0.12316	0.0024837	-0.18627	-0.35667	0.22474
YCrCb_dCCb_3	0.26547	0.17125	0.21193	0.21892	0.1864	0.25658	0.22046	-0.73524	-0.66494	-0.41332	-0.43614	-0.5206	-0.36522	-0.63504	-0.54759	-0.17504	-0.39398	0.1195	0.45401	-0.2967	0.3337	-0.74017	0.10839	0.33388	0.098422	0.26089	0.17366	-0.013867	0.13787	0.096958	-0.3731	-0.69967	0.11225	-0.77722	-0.49192	0.2417	-0.38887	-0.63047	0.049271	-0.68298	-0.094564	0.062046	-0.69784	-0.69178	-0.48211	0.8578	-0.49051	-0.086804	0.71275
[truncated: 6 more columns]
