# Supplementary material for: Relationship between the Characteristics of Bread Wheat Grains, Storage Time and Germination
Source: Plants (Basel). 2021 Dec 23;11(1):35. doi: 10.3390/plants11010035 (PMC8747681; doi:10.3390/plants11010035)
Supplement: Supplementary file 1 [file plants-11-00035-s001.zip › Supplementary File S4.xlsx]

## Sheet: info
Supplementary file S4 for the paper
Relationship between the characteristics of bread wheat grains, storage time and germination
Afonnikov D.A., Komyshev E.G., Efimov V.M., Genaev M.A., Koval V.S., Gierke P.U., Börner A.
Trait	Seed trait
Factor	Factor (Genotype/Year)
sum_sq	Sum of squares
df	Degrees of freedom
F	F-value
PR(>F)	Significance

## Sheet: data
Trait	Factor	sum_sq	df	F	PR(>F)
HSV_dCH_1	C(Genotype)	102.702	43	2.22572	8.64019e-06
HSV_dCH_2	C(Genotype)	57.6005	43	1.57469	0.0100051
HSV_dCH_3	C(Genotype)	176.599	43	4.74465	5.22787e-22
HSV_dCS_1	C(Genotype)	288.585	43	5.00266	7.66493e-24
HSV_dCS_2	C(Genotype)	101.221	43	2.48863	3.06777e-07
HSV_dCS_3	C(Genotype)	167.777	43	4.02295	5.47461e-17
HSV_dCV_1	C(Genotype)	111.524	43	3.37099	1.20655e-12
HSV_dCV_2	C(Genotype)	67.7551	43	2.10362	3.75793e-05
HSV_dCV_3	C(Genotype)	148.501	43	4.47292	4.25852e-20
HSV_mH	C(Genotype)	192.206	43	13.8337	1.09428e-89
HSV_mS	C(Genotype)	456.612	43	14.3644	1.25586e-93
HSV_mV	C(Genotype)	275.548	43	31.1386	6.63726e-211
Lab_dCa_1	C(Genotype)	49.8487	43	3.16729	2.43907e-11
Lab_dCa_2	C(Genotype)	183.893	43	9.75534	4.02568e-59
Lab_dCa_3	C(Genotype)	199.497	43	4.76967	3.47787e-22
Lab_dCb_1	C(Genotype)	163.498	43	13.4816	4.56798e-87
Lab_dCb_2	C(Genotype)	205.768	43	27.0269	1.56248e-183
Lab_dCb_3	C(Genotype)	185.019	43	9.86063	6.48803e-60
Lab_dCL_1	C(Genotype)	230.545	43	18.0381	1.4698e-120
Lab_dCL_2	C(Genotype)	242.609	43	19.423	1.53354e-130
Lab_dCL_3	C(Genotype)	109.246	43	4.34626	3.25075e-19
Lab_ma	C(Genotype)	170.241	43	10.5413	4.88195e-65
Lab_mb	C(Genotype)	257.445	43	42.2345	1.56452e-280
Lab_mL	C(Genotype)	284.386	43	27.6877	5.43047e-188
RGB_dCB_1	C(Genotype)	256.74	43	14.9562	5.24163e-98
RGB_dCB_2	C(Genotype)	241.957	43	11.6682	1.65889e-73
RGB_dCB_3	C(Genotype)	87.7598	43	2.93918	6.49696e-10
RGB_dCG_1	C(Genotype)	249.533	43	19.912	4.84556e-134
RGB_dCG_2	C(Genotype)	235.077	43	17.6601	8.1007e-118
RGB_dCG_3	C(Genotype)	67.3135	43	2.38914	1.11302e-06
RGB_dCR_1	C(Genotype)	203.579	43	18.8266	2.96727e-126
RGB_dCR_2	C(Genotype)	211.434	43	20.9993	8.84838e-142
RGB_dCR_3	C(Genotype)	107.117	43	4.68268	1.43251e-21
RGB_mB	C(Genotype)	291.107	43	17.5104	9.91653e-117
RGB_mG	C(Genotype)	283.729	43	25.3962	1.98353e-172
RGB_mR	C(Genotype)	275.802	43	30.9516	1.11718e-209
sA	C(Genotype)	486.984	43	11.7564	3.61543e-74
sCi	C(Genotype)	218.495	43	4.52881	1.73008e-20
sL	C(Genotype)	688.011	43	21.1675	5.69571e-143
sRo	C(Genotype)	420.473	43	12.8791	1.42419e-82
sRu	C(Genotype)	80.895	43	1.45121	0.0290717
sSo	C(Genotype)	173.551	43	3.49217	1.9583e-13
sW	C(Genotype)	264.214	43	5.80714	1.17902e-29
YCrCb_dCCb_1	C(Genotype)	642.398	43	23.4839	3.15974e-159
YCrCb_dCCb_2	C(Genotype)	689.104	43	26.7374	1.4287e-181
YCrCb_dCCb_3	C(Genotype)	576	43	19.1042	2.98465e-128
YCrCb_dCCr_1	C(Genotype)	100.374	43	8.31741	2.63845e-48
YCrCb_dCCr_2	C(Genotype)	171.057	43	16.0217	7.44287e-106
YCrCb_dCCr_3	C(Genotype)	121.102	43	3.41025	6.70939e-13
YCrCb_dCY_1	C(Genotype)	238.424	43	19.2597	2.28075e-129
YCrCb_dCY_2	C(Genotype)	239.846	43	18.8645	1.58183e-126
YCrCb_dCY_3	C(Genotype)	86.1797	43	3.19449	1.63884e-11
YCrCb_mCb	C(Genotype)	772.301	43	38.182	8.63381e-256
YCrCb_mCr	C(Genotype)	222.367	43	27.6653	7.69079e-188
YCrCb_mY	C(Genotype)	283.22	43	27.0345	1.38914e-183
HSV_dCH_1	C(Year)	21.7798	3	6.7654	0.000151332
HSV_dCH_2	C(Year)	1.17658	3	0.461039	0.709515
HSV_dCH_3	C(Year)	20.6162	3	7.93909	2.83036e-05
HSV_dCS_1	C(Year)	0.22981	3	0.0571011	0.98208
HSV_dCS_2	C(Year)	9.05284	3	3.19023	0.0227117
HSV_dCS_3	C(Year)	5.86128	3	2.01443	0.10973
HSV_dCV_1	C(Year)	11.945	3	5.17516	0.00144005
HSV_dCV_2	C(Year)	7.79749	3	3.46999	0.0154832
HSV_dCV_3	C(Year)	4.45963	3	1.92534	0.12324
HSV_mH	C(Year)	76.0229	3	78.4266	4.23536e-49
HSV_mS	C(Year)	56.7266	3	25.5785	2.30274e-16
HSV_mV	C(Year)	5.20116	3	8.42461	1.41127e-05
Lab_dCa_1	C(Year)	90.1427	3	82.0941	2.51499e-51
Lab_dCa_2	C(Year)	65.3287	3	49.674	1.95804e-31
Lab_dCa_3	C(Year)	1.55891	3	0.534221	0.658817
Lab_dCb_1	C(Year)	5.91975	3	6.99647	0.00010887
Lab_dCb_2	C(Year)	5.63691	3	10.6123	6.06063e-07
Lab_dCb_3	C(Year)	8.90678	3	6.80386	0.000143263
Lab_dCL_1	C(Year)	9.30278	3	10.4326	7.85275e-07
Lab_dCL_2	C(Year)	3.97019	3	4.55585	0.00343381
Lab_dCL_3	C(Year)	0.462174	3	0.26355	0.851697
Lab_ma	C(Year)	84.3928	3	74.9002	5.9342e-47
Lab_mb	C(Year)	3.26538	3	7.67826	4.11126e-05
Lab_mL	C(Year)	4.46212	3	6.22684	0.000325482
RGB_dCB_1	C(Year)	23.8947	3	19.9516	8.06193e-13
RGB_dCB_2	C(Year)	20.4045	3	14.1038	3.88828e-09
RGB_dCB_3	C(Year)	1.68917	3	0.81087	0.487685
RGB_dCG_1	C(Year)	8.79099	3	10.0548	1.35386e-06
RGB_dCG_2	C(Year)	3.99119	3	4.29767	0.00492362
RGB_dCG_3	C(Year)	2.56762	3	1.30623	0.270562
RGB_dCR_1	C(Year)	11.6548	3	15.4486	5.53811e-10
RGB_dCR_2	C(Year)	3.78807	3	5.39256	0.00106006
RGB_dCR_3	C(Year)	1.07344	3	0.672605	0.568778
RGB_mB	C(Year)	17.0117	3	14.6669	1.71965e-09
RGB_mG	C(Year)	5.36751	3	6.88628	0.000127388
RGB_mR	C(Year)	5.31694	3	8.55252	1.17465e-05
sA	C(Year)	9.42976	3	3.26292	0.0205645
sCi	C(Year)	34.8577	3	10.3559	8.77113e-07
sL	C(Year)	38.7987	3	17.1095	4.98021e-11
sRo	C(Year)	46.1656	3	20.268	5.09332e-13
sRu	C(Year)	5.84432	3	1.50276	0.211753
sSo	C(Year)	23.4677	3	6.7684	0.000150686
sW	C(Year)	14.1017	3	4.44249	0.00402309
YCrCb_dCCb_1	C(Year)	13.2476	3	6.94146	0.000117753
YCrCb_dCCb_2	C(Year)	12.8331	3	7.13697	8.90968e-05
YCrCb_dCCb_3	C(Year)	7.05482	3	3.35382	0.0181584
YCrCb_dCCr_1	C(Year)	38.4821	3	45.706	5.73137e-29
YCrCb_dCCr_2	C(Year)	28.8992	3	38.7972	1.16957e-24
YCrCb_dCCr_3	C(Year)	1.2251	3	0.494485	0.686118
YCrCb_dCY_1	C(Year)	9.98061	3	11.5559	1.55196e-07
YCrCb_dCY_2	C(Year)	4.93381	3	5.56216	0.000834366
YCrCb_dCY_3	C(Year)	0.829378	3	0.440653	0.72394
YCrCb_mCb	C(Year)	10.3679	3	7.34702	6.60114e-05
YCrCb_mCr	C(Year)	30.0746	3	53.6306	6.90513e-34
YCrCb_mY	C(Year)	4.61502	3	6.31416	0.000287526
