# Supplementary material for: Relationship between the Characteristics of Bread Wheat Grains, Storage Time and Germination
Source: Plants (Basel). 2021 Dec 23;11(1):35. doi: 10.3390/plants11010035 (PMC8747681; doi:10.3390/plants11010035)
Supplement: Supplementary file 1 [file plants-11-00035-s001.zip › Supplementary File S5.xlsx]

## Sheet: Info
Supplementary file S5 for the paper
Relationship between the characteristics of bread wheat grains, storage time and germination
Afonnikov D.A., Komyshev E.G., Efimov V.M., Genaev M.A., Koval V.S., Gierke P.U., Börner A.
Estimation of the Pearson correlation coefficients between seed traits and harvesting year. Data in the table sorted by YearRank column
Trait	Name of the seed trait
Year01	Pearson correlation between trait and year coded by 0 (2003,2004) and 1 (2009,2014)
Year	Pearson correlation between trait and year (2003, 2004, 2009, 2014)
YearRank	Pearson correlation between trait and year coded by rank: 0 (2003), 1 (2004), 2 (2009), 3 (2014)
PermutYearRank-Min	Minimal value of the Pearson correlation for year rank in the permutation test
PermutYearRank-Max	Maximal value of the Pearson correlation for year rank in the permutation test
BootstrapYearRank-Min	Minimal value of the Pearson correlation for year rank in the bootstrap test
BootstrapYearRank-Max	Maximal value of the Pearson correlation for year rank in the bootstrap test
SignificantVSPermutation	Significance of the correlation between trait and year according to permutation test (insignificant: 0; significant: 1)
SignificantVSBootstrap	Significance of the correlation between trait and year according to bootstrap test (insignificant: 0; significant: 1)
SignificantVSRandomization	Significance of the correlation between trait and year according to both randomization tests (insignificant: 0; significant: 1)
YearANOVASignificant	Significance of the ANOVA (insignificant: 0; significant: 1)
Correlation&ANOVA	Significance of both the correlation analysis and ANOVA (insignificant: 0; significant: 1)

## Sheet: Data
Trait	Year01	Year	YearRank	PermutYearRank-Min	PermutYearRank-Max	BootstrapYearRank-Min	BootstrapYearRank-Max	SignificantVSPermutation	SignificantVSBootstrap	SignificantVSRandomization	YearANOVASignificant	Correlation&ANOVA
HSV_mH	0.490978	0.514368	0.511349	-0.0510514	0.0518062	-0.0507885	0.0665237	1	1	1	1	1
YCrCb_dCCb_2	0.34564	0.289303	0.255237	-0.0549787	0.0507399	-0.0524179	0.0493702	1	1	1	1	1
YCrCb_dCCb_1	0.304315	0.295471	0.241498	-0.0686676	0.0537361	-0.0545006	0.0632573	1	1	1	1	1
HSV_dCH_1	0.212605	0.215851	0.211237	-0.0609118	0.0540303	-0.0495964	0.057669	1	1	1	1	1
YCrCb_mCb	0.260384	0.223126	0.189289	-0.0552657	0.0473716	-0.0525568	0.0544181	1	1	1	1	1
HSV_dCH_3	0.144259	0.17486	0.183942	-0.0476929	0.0511013	-0.0552062	0.0601081	1	1	1	1	1
HSV_dCV_3	0.0548863	0.113276	0.0896682	-0.0685393	0.0468315	-0.0572078	0.0505224	1	1	1	0	0
sRu	0.0330379	0.0478638	0.0774997	-0.054378	0.0615757	-0.0488061	0.0513529	1	1	1	0	0
HSV_dCS_2	0.103395	0.102789	0.0760257	-0.0569918	0.0538214	-0.0564219	0.0597748	1	1	1	1	1
Lab_dCb_3	0.0489373	0.0904354	0.067708	-0.0503369	0.0561969	-0.0617533	0.0515751	1	1	1	1	1
sW	0.103494	0.0491173	0.0622265	-0.0562123	0.0634482	-0.0591942	0.0553262	0	1	0	1	0
sA	0.0701674	0.0649444	0.0505808	-0.0534782	0.0642703	-0.0587072	0.0508498	0	0	0	1	0
sRo	0.0952381	-0.00452466	0.0397742	-0.0546594	0.0604566	-0.0515082	0.0528135	0	0	0	1	0
HSV_dCH_2	-0.0081084	0.0157344	0.0281057	-0.0618797	0.0672746	-0.0686119	0.0595091	0	0	0	0	0
sL	0.00497402	0.0647536	0.0245417	-0.0563369	0.0604461	-0.0524232	0.054433	0	0	0	1	0
YCrCb_dCCr_3	0.0680665	0.0582328	0.0180483	-0.0628417	0.0543209	-0.0516408	0.0523217	0	0	0	0	0
Lab_dCa_3	0.0743899	0.0535412	0.00496335	-0.0649172	0.0601398	-0.0548774	0.0597593	0	0	0	0	0
sSo	0.0721658	0.0142876	-0.00758117	-0.0592506	0.0500111	-0.0580588	0.0614435	0	0	0	1	0
HSV_dCS_1	-0.0286507	0.0029272	-0.0186084	-0.0566227	0.0578334	-0.0669494	0.0642901	0	0	0	0	0
sCi	0.0379934	-0.0301572	-0.0532248	-0.0532435	0.059634	-0.0515402	0.0600954	0	1	0	1	0
YCrCb_dCCb_3	-0.0330357	-0.0719879	-0.0553981	-0.0485459	0.0555827	-0.0512434	0.0618727	1	1	1	1	1
HSV_dCS_3	-0.0492434	-0.0440122	-0.0657572	-0.0519944	0.0529537	-0.056009	0.0502515	1	1	1	0	0
RGB_mG	-0.136638	-0.140694	-0.0832022	-0.0635966	0.0580072	-0.0621503	0.0657419	1	1	1	1	1
RGB_mB	-0.139811	-0.172361	-0.09761	-0.0589041	0.0555718	-0.0568239	0.0590364	1	1	1	1	1
RGB_dCB_2	-0.185041	-0.20809	-0.123048	-0.0544625	0.0504545	-0.0518329	0.0657171	1	1	1	1	1
RGB_dCG_2	-0.217723	-0.204844	-0.13745	-0.0546031	0.049726	-0.055736	0.0489643	1	1	1	1	1
RGB_dCG_1	-0.181712	-0.205615	-0.138591	-0.0571601	0.0511086	-0.0542589	0.0545327	1	1	1	1	1
YCrCb_dCY_3	-0.234207	-0.177998	-0.141608	-0.0488438	0.053057	-0.0528321	0.0661566	1	1	1	0	0
RGB_dCG_3	-0.239309	-0.178444	-0.142494	-0.0595473	0.0529352	-0.0629715	0.0482112	1	1	1	0	0
YCrCb_mY	-0.202919	-0.204629	-0.145218	-0.0485663	0.0701368	-0.061302	0.0543979	1	1	1	1	1
Lab_mL	-0.205068	-0.206005	-0.146452	-0.056301	0.0707863	-0.0517013	0.0519706	1	1	1	1	1
RGB_dCB_1	-0.18302	-0.232647	-0.153407	-0.054908	0.0621251	-0.0614593	0.052396	1	1	1	1	1
Lab_dCL_3	-0.248585	-0.191546	-0.155759	-0.0528956	0.0635143	-0.0567503	0.0612804	1	1	1	0	0
RGB_dCB_3	-0.250882	-0.206301	-0.16943	-0.0541352	0.0541273	-0.0627299	0.0561528	1	1	1	0	0
RGB_dCR_3	-0.266541	-0.195464	-0.173942	-0.0540057	0.049923	-0.0651479	0.0522355	1	1	1	0	0
YCrCb_dCY_2	-0.27518	-0.262121	-0.196138	-0.0631919	0.0507939	-0.0559979	0.0568611	1	1	1	1	1
Lab_dCL_2	-0.282739	-0.27014	-0.206866	-0.0501238	0.0634218	-0.0503573	0.0588676	1	1	1	1	1
YCrCb_dCY_1	-0.255938	-0.279768	-0.208092	-0.047416	0.0548139	-0.051739	0.0688886	1	1	1	1	1
Lab_dCL_1	-0.260709	-0.284438	-0.214857	-0.0567745	0.0505053	-0.0563593	0.0497997	1	1	1	1	1
Lab_mb	-0.291694	-0.246504	-0.217816	-0.0616817	0.0519044	-0.0580777	0.0569232	1	1	1	1	1
HSV_dCV_2	-0.283627	-0.256823	-0.221452	-0.0613356	0.061913	-0.0616247	0.0554018	1	1	1	1	1
HSV_mS	-0.235619	-0.152428	-0.230397	-0.0536944	0.0647293	-0.0605116	0.0507478	1	1	1	1	1
HSV_mV	-0.308659	-0.300613	-0.242479	-0.060343	0.0563747	-0.0587948	0.0613406	1	1	1	1	1
RGB_mR	-0.308278	-0.301058	-0.243319	-0.0562648	0.0576973	-0.059258	0.0559294	1	1	1	1	1
Lab_dCb_1	-0.334335	-0.32125	-0.272222	-0.0561117	0.0568797	-0.0542221	0.0658421	1	1	1	1	1
HSV_dCV_1	-0.309845	-0.33451	-0.284971	-0.0543361	0.0533724	-0.0510253	0.0473179	1	1	1	1	1
Lab_dCb_2	-0.377069	-0.314441	-0.287355	-0.0530297	0.0542056	-0.0567587	0.0563155	1	1	1	1	1
RGB_dCR_2	-0.396615	-0.366474	-0.307518	-0.0599269	0.057026	-0.0565866	0.0574501	1	1	1	1	1
RGB_dCR_1	-0.37187	-0.387335	-0.31198	-0.0604145	0.0660403	-0.053648	0.0552515	1	1	1	1	1
YCrCb_dCCr_1	-0.56555	-0.563396	-0.49278	-0.0538598	0.0617037	-0.0548966	0.0574637	1	1	1	1	1
YCrCb_mCr	-0.582791	-0.548289	-0.508515	-0.051947	0.0579315	-0.0481109	0.0582369	1	1	1	1	1
YCrCb_dCCr_2	-0.592455	-0.536527	-0.512537	-0.0630989	0.0515791	-0.0521542	0.0590036	1	1	1	1	1
Lab_dCa_2	-0.65243	-0.601444	-0.599464	-0.0632671	0.0508189	-0.0547433	0.048051	1	1	1	1	1
Lab_dCa_1	-0.677358	-0.674196	-0.609692	-0.0619275	0.0497036	-0.0565891	0.0663409	1	1	1	1	1
Lab_ma	-0.690805	-0.658245	-0.638748	-0.0665863	0.0584458	-0.0562593	0.0563918	1	1	1	1	1
