# Supplementary material for: Relationship between the Characteristics of Bread Wheat Grains, Storage Time and Germination
Source: Plants (Basel). 2021 Dec 23;11(1):35. doi: 10.3390/plants11010035 (PMC8747681; doi:10.3390/plants11010035)
Supplement: Supplementary file 1 [file plants-11-00035-s001.zip › Supplementary File S6.xlsx]

## Sheet: Info
Supplementary file S6 for the paper
Relationship between the characteristics of bread wheat grains, storage time and germination
Afonnikov D.A., Komyshev E.G., Efimov V.M., Genaev M.A., Koval V.S., Gierke P.U., Börner A.
Pearson correlation coefficient between seed color/shape cheracteristics and germination
GerminationData' tab	Germination values for RILs
	RIL	RIL name
	Year	Year of harvest
	Germination (%)	Germination rates
	Germination-Transformed	Germination values with year average subtracted
TraitPearsonCorrGerm' tab	Pearson corrlation coefficients between traits and germination rate
	Trait	Trait name
	Germination-Real	Pearson correlation coefficient in the real sample
	PermutationMin	rmin for permutation test
	PermutationMax	rmax for permutation test
	BootstrapMin	rmin for bootstrap test
	BootstrapMax	rmax for bootstrap test
	SignificantVSPermutation	is real R significant according to permutation test
	SignificantVSBootstrap	is real R significant according to bootstrap test
	SignificantVSRandomization	is real R significant according to both randomization tests

## Sheet: GerminationData
RIL	Year	Germination (%)	Germination-Transformed
ITMI_001	2003	87	-4.97368
ITMI_006	2003	95	3.02632
ITMI_009	2003	83.5	-8.47368
ITMI_010	2003	90.5	-1.47368
ITMI_016	2003	98.5	6.52632
ITMI_020	2003	94.5	2.52632
ITMI_024	2003	86.5	-5.47368
ITMI_025	2003	99	7.02632
ITMI_026	2003	87	-4.97368
ITMI_030	2003	87	-4.97368
ITMI_032	2003	94.5	2.52632
ITMI_045	2003	96	4.02632
ITMI_055	2003	93.5	1.52632
ITMI_082	2003	83	-8.97368
ITMI_084	2003	97	5.02632
ITMI_088	2003	89.5	-2.47368
ITMI_105	2003	99	7.02632
ITMI_112	2003	93	1.02632
ITMI_114	2003	93.5	1.52632
	Mean	91.9737
	StdDev	5.00125
ITMI_001	2004	99	0.421053
ITMI_006	2004	95	-3.57895
ITMI_009	2004	99.5	0.921053
ITMI_010	2004	99.5	0.921053
ITMI_016	2004	99.5	0.921053
ITMI_020	2004	99.5	0.921053
ITMI_024	2004	99.5	0.921053
ITMI_025	2004	98.5	-0.0789474
ITMI_026	2004	100	1.42105
ITMI_030	2004	100	1.42105
ITMI_032	2004	98.5	-0.0789474
ITMI_045	2004	100	1.42105
ITMI_055	2004	100	1.42105
ITMI_082	2004	95	-3.57895
ITMI_084	2004	99.5	0.921053
ITMI_088	2004	98	-0.578947
ITMI_105	2004	99.5	0.921053
ITMI_112	2004	93	-5.57895
ITMI_114	2004	99.5	0.921053
	Mean	98.5789
	StdDev	1.94843
ITMI_001	2009	73	8.07895
ITMI_006	2009	33.5	-31.4211
ITMI_009	2009	68.5	3.57895
ITMI_010	2009	77.5	12.5789
ITMI_016	2009	31.5	-33.4211
ITMI_020	2009	70	5.07895
ITMI_024	2009	73.5	8.57895
ITMI_025	2009	87.5	22.5789
ITMI_026	2009	55	-9.92105
ITMI_030	2009	71	6.07895
ITMI_032	2009	89	24.0789
ITMI_045	2009	63.5	-1.42105
ITMI_055	2009	83.5	18.5789
ITMI_082	2009	42	-22.9211
ITMI_084	2009	69.5	4.57895
ITMI_088	2009	45.5	-19.4211
ITMI_105	2009	49.5	-15.4211
ITMI_112	2009	65	0.0789474
ITMI_114	2009	85	20.0789
	Mean	64.9211
	StdDev	17.132
ITMI_001	2014	99	10.7895
ITMI_006	2014	87.5	-0.710526
ITMI_009	2014	94	5.78947
ITMI_010	2014	93.5	5.28947
ITMI_016	2014	90.5	2.28947
ITMI_020	2014	93.5	5.28947
ITMI_024	2014	88.5	0.289474
ITMI_025	2014	91.5	3.28947
ITMI_026	2014	86.5	-1.71053
ITMI_030	2014	70.5	-17.7105
ITMI_032	2014	88.5	0.289474
ITMI_045	2014	92.5	4.28947
ITMI_055	2014	80.5	-7.71053
ITMI_082	2014	94	5.78947
ITMI_084	2014	90	1.78947
ITMI_088	2014	71.5	-16.7105
ITMI_105	2014	85	-3.21053
ITMI_112	2014	85	-3.21053
ITMI_114	2014	94	5.78947
	Mean	88.2105
	StdDev	7.20803

## Sheet: TraitPearsonCorrGerm
Trait	Germination-Real	PermutationMin	PermutationMax	BootstrapMin	BootstrapMax	SignificantVSPermutation	SignificantVSBootstrap	SignificantVSRandomization
HSV_mH	0.16444	-0.0877077	0.0800192	-0.0820229	0.0885006	1	1	1
YCrCb_dCCb_2	0.0839882	-0.102202	0.0865942	-0.112162	0.090619	0	0	0
YCrCb_dCCb_1	0.0811189	-0.0957467	0.0987883	-0.10057	0.0792747	0	1	0
HSV_dCH_3	0.0731369	-0.101392	0.0984125	-0.0804339	0.0869362	0	0	0
sA	0.0671412	-0.0859904	0.101319	-0.093453	0.0885127	0	0	0
YCrCb_mCb	0.0601306	-0.0965206	0.0876435	-0.0926363	0.0849684	0	0	0
sW	0.0565214	-0.102191	0.0947567	-0.103297	0.101402	0	0	0
sL	0.0540999	-0.0950963	0.0915449	-0.0869934	0.0788898	0	0	0
HSV_dCH_1	0.0356971	-0.0808025	0.0915869	-0.0819963	0.10206	0	0	0
sSo	0.029941	-0.0861635	0.104769	-0.0927835	0.0944013	0	0	0
YCrCb_dCCr_3	0.0267089	-0.0920328	0.0953248	-0.118847	0.0987989	0	0	0
HSV_dCH_2	0.0261895	-0.0926687	0.111861	-0.0959124	0.0848748	0	0	0
Lab_dCb_3	0.0226329	-0.0884615	0.109051	-0.0917342	0.0948111	0	0	0
sRo	0.019367	-0.0855138	0.0942213	-0.105735	0.0972232	0	0	0
sRu	0.0182535	-0.0822331	0.0953834	-0.0976028	0.0996105	0	0	0
HSV_dCS_1	0.0153522	-0.09321	0.083132	-0.0917497	0.10066	0	0	0
HSV_dCS_2	0.00968547	-0.0928023	0.0866965	-0.0866829	0.0889393	0	0	0
sCi	0.00175125	-0.0821182	0.0769915	-0.0716911	0.0988877	0	0	0
Lab_dCa_3	-0.00108488	-0.0970664	0.100626	-0.0884943	0.0920482	0	0	0
HSV_dCV_3	-0.00698949	-0.104495	0.0834155	-0.0869385	0.0921344	0	0	0
HSV_dCS_3	-0.0257781	-0.0950845	0.100944	-0.0842018	0.0829605	0	0	0
RGB_mG	-0.0269405	-0.0838249	0.0812839	-0.0830365	0.0993966	0	0	0
RGB_dCG_2	-0.0405631	-0.0941201	0.0895729	-0.0981847	0.0990058	0	0	0
RGB_mB	-0.0407364	-0.101114	0.0906063	-0.0862561	0.0964366	0	0	0
RGB_dCB_2	-0.0420298	-0.089278	0.110185	-0.0802007	0.0779187	0	0	0
YCrCb_dCCb_3	-0.0422631	-0.10913	0.104705	-0.0827203	0.0940097	0	0	0
RGB_dCG_1	-0.0454049	-0.0870994	0.0911139	-0.0830761	0.0882861	0	0	0
RGB_dCG_3	-0.0464889	-0.0888295	0.0969779	-0.0935748	0.0783831	0	0	0
YCrCb_mY	-0.0515084	-0.0900528	0.0942195	-0.0779207	0.080862	0	0	0
Lab_dCL_3	-0.0527122	-0.0901528	0.0951724	-0.0948173	0.092353	0	0	0
Lab_mL	-0.0532849	-0.0731064	0.0770939	-0.0866526	0.0904734	0	0	0
HSV_dCV_2	-0.0535661	-0.0946405	0.0971132	-0.0879458	0.104585	0	0	0
RGB_dCB_1	-0.055116	-0.100629	0.0944161	-0.0873651	0.0932466	0	0	0
RGB_dCB_3	-0.0562787	-0.0863622	0.0942419	-0.0899878	0.0989839	0	0	0
RGB_dCR_3	-0.0600489	-0.103135	0.0822102	-0.0863568	0.11463	0	0	0
HSV_mS	-0.0605951	-0.0769761	0.0853383	-0.107782	0.0853924	0	0	0
YCrCb_dCY_3	-0.0611625	-0.103087	0.102482	-0.0944559	0.0855595	0	0	0
Lab_dCL_2	-0.063209	-0.0895923	0.108708	-0.0782956	0.102255	0	0	0
Lab_dCL_1	-0.0633645	-0.086838	0.0996075	-0.0961604	0.079508	0	0	0
YCrCb_dCY_2	-0.0674678	-0.097647	0.0950439	-0.0898302	0.0940887	0	0	0
YCrCb_dCY_1	-0.0707493	-0.0786791	0.103407	-0.0780871	0.0941024	0	0	0
Lab_mb	-0.0729681	-0.104743	0.0846196	-0.0969698	0.0986973	0	0	0
Lab_dCb_1	-0.0788226	-0.0912214	0.0996615	-0.0930546	0.0771722	0	0	0
RGB_mR	-0.0902689	-0.102423	0.0815677	-0.101431	0.104817	0	0	0
HSV_mV	-0.0904369	-0.0845589	0.0841403	-0.0809593	0.100984	1	1	1
Lab_dCb_2	-0.0916588	-0.0935763	0.0933067	-0.0901433	0.0838407	0	1	0
HSV_dCV_1	-0.105857	-0.0810234	0.0865629	-0.0868419	0.0892769	1	1	1
RGB_dCR_2	-0.107008	-0.0936044	0.0832583	-0.0824892	0.095845	1	1	1
RGB_dCR_1	-0.11163	-0.0988839	0.0927128	-0.0889773	0.0821594	1	1	1
YCrCb_dCCr_1	-0.1773	-0.0766643	0.100469	-0.0878398	0.103656	1	1	1
YCrCb_dCCr_2	-0.189991	-0.0822933	0.0959945	-0.0881737	0.0953782	1	1	1
YCrCb_mCr	-0.197337	-0.0843358	0.0936579	-0.0765465	0.103574	1	1	1
Lab_dCa_1	-0.201392	-0.0995885	0.123778	-0.0833684	0.0900154	1	1	1
Lab_dCa_2	-0.224472	-0.101456	0.0955395	-0.0880734	0.0913401	1	1	1
Lab_ma	-0.235436	-0.0998792	0.0833863	-0.0856531	0.11388	1	1	1
